# Supplementary material for: Short-term forecasting of the COVID-19 outbreak in India
Source: Int Health. 2021 Jun 5;13(5):410–20. doi: 10.1093/inthealth/ihab031 (PMC8194983; doi:10.1093/inthealth/ihab031)
Supplement: ihab031_Supplemental_File [file ihab031_supplemental_file.xlsx]

## Sheet: Infected Cases
Date	Actual Cases	Exponential				Logistic				Gompertz				ARIMA
		LowerCI	Measured	UpperCI		LowerCI	Measured	UpperCI		LowerCI	Measured	UpperCI		LowerCI	Measured	UpperCI
2020-01-30	1		274315				4.41381				1.88247				3
2020-01-31	1		277561				4.60352				1.96927				5
2020-02-01	1		280844				4.80646				2.06449				7
2020-02-02	2		284167				5.02377				2.16903				8
2020-02-03	3		287528				5.25666				2.28388				11
2020-02-04	3		290930				5.50649				2.41015				14
2020-02-05	3		294372				5.77473				2.54911				16
2020-02-06	3		297854				6.06303				2.70218				18
2020-02-07	3		301378				6.37317				2.87093				20
2020-02-08	3		304943				6.70714				3.05717				22
2020-02-09	3		308551				7.06713				3.26292				24
2020-02-10	3		312201				7.45555				3.49046				26
2020-02-11	3		315895				7.87508				3.74237				28
2020-02-12	3		319632				8.32868				4.02157				29
2020-02-13	3		323413				8.81962				4.33135				31
2020-02-14	3		327239				9.35153				4.67545				33
2020-02-15	3		331111				9.92846				5.05811				35
2020-02-16	3		335028				10.5549				5.48412				37
2020-02-17	3		338991				11.2357				5.95895				39
2020-02-18	3		343002				11.9766				6.48877				41
2020-02-19	3		347060				12.7836				7.08062				43
2020-02-20	3		351165				13.6637				7.74249				45
2020-02-21	3		355320				14.6246				8.48347				47
2020-02-22	3		359523				15.6747				9.3139				49
2020-02-23	3		363777				16.8237				10.2455				51
2020-02-24	3		368080				18.0823				11.2918				53
2020-02-25	3		372435				19.4624				12.468				55
2020-02-26	3		376841				20.9776				13.7914				57
2020-02-27	3		381299				22.6429				15.2819				59
2020-02-28	3		385810				24.4751				16.962				61
2020-02-29	3		390374				26.4934				18.8576				63
2020-03-01	3		394993				28.719				20.9979				65
2020-03-02	5		399665				31.1759				23.4163				67
2020-03-03	6		404394				33.8912				26.151				70
2020-03-04	28		409178				36.8952				29.2453				73
2020-03-05	30		414018				40.2223				32.7488				82
2020-03-06	31		418916				43.9112				36.7177				87
2020-03-07	34		423872				48.0054				41.2162				91
2020-03-08	39		428887				52.5541				46.3173				96
2020-03-09	48		433961				57.6131				52.1042				103
2020-03-10	63		439095				63.2452				58.6713				113
2020-03-11	71		444289				69.5214				66.126				127
2020-03-12	81		449545				76.5222				74.5904				140
2020-03-13	91		454864				84.3384				84.2032				154
2020-03-14	102		460245				93.0731				95.1215				169
2020-03-15	112		465690				102.843				107.524				186
2020-03-16	126		471199				113.779				121.612				203
2020-03-17	146		476774				126.033				137.614				223
2020-03-18	171		482414				139.772				155.79				249
2020-03-19	198		488121				155.188				176.431				279
2020-03-20	256		493896				172.501				199.868				313
2020-03-21	334		499739				191.954				226.472				365
2020-03-22	403		505651				213.829				256.662				439
2020-03-23	497		511633				238.44				290.911				518
2020-03-24	571		517686				266.147				329.747				615
2020-03-25	657		523810				297.354				373.767				715
2020-03-26	730		530007				332.522				423.635				828
2020-03-27	883		536277				372.17				480.1				939
2020-03-28	1019		542621				416.886				543.996				1106
2020-03-29	1139		549041				467.335				616.254				1291
2020-03-30	1326		555536				524.268				697.914				1468
2020-03-31	1635		562108				588.535				790.133				1685
2020-04-01	2059		568758				661.093				894.195				2007
2020-04-02	2545		575487				743.022				1011.53				2447
2020-04-03	3105		582295				835.542				1143.71				2967
2020-04-04	3684		589184				940.023				1292.5				3577
2020-04-05	4293		596154				1058.01				1459.81				4269
2020-04-06	4777		603207				1191.23				1647.79				5042
2020-04-07	5350		610343				1341.64				1858.78				5772
2020-04-08	5915		617564				1511.41				2095.34				6567
2020-04-09	6728		624870				1702.99				2360.31				7396
2020-04-10	7599		632262				1919.12				2656.79				8415
2020-04-11	8453		639742				2162.85				2988.13				9533
2020-04-12	9211		647310				2437.58				3358.05				10657
2020-04-13	10454		654968				2747.11				3770.54				11693
2020-04-14	11485		662717				3095.65				4229.96				13014
2020-04-15	12371		670557				3487.89				4741.06				14325
2020-04-16	13432		678490				3929.01				5308.95				15490
2020-04-17	14354		686516				4424.75				5939.15				16693
2020-04-18	15725		694638				4981.45				6637.64				17848
2020-04-19	17305		702856				5606.09				7410.83				19220
2020-04-20	18544		711171				6306.35				8265.61				20769
2020-04-21	20081		719584				7090.64				9209.36				22170
2020-04-22	21373		728097				7968.2				10250				23652
2020-04-23	23040		736711				8949.11				11395.9				25067
2020-04-24	24448		745427				10044.3				12656.1				26669
2020-04-25	26283		754245				11265.9				14040.1				28190
2020-04-26	27890		763168				12626.6				15558				29909
2020-04-27	29458		772197				14140.6				17220.6				31587
2020-04-28	31360		781332				15823.1				19039				33237
2020-04-29	33065		790576				17690.2				21025.3				35051
2020-04-30	34866		799928				19759.6				23192				36860
2020-05-01	37262		809392				22049.9				25552.1				38701
2020-05-02	39826		818967				24581.1				28119.5				40868
2020-05-03	42778		828656				27374.6				30908.4				43301
2020-05-04	46434		838459				30452.9				33933.8				46023
2020-05-05	49405		848379				33839.9				37211.3				49236
2020-05-06	53007		858415				37560.8				40757				52382
2020-05-07	56351		868570				41642.1				44587.5				55893
2020-05-08	59690		878846				46111.7				48720.2				59524
2020-05-09	62865		889243				50998.4				53172.6				63289
2020-05-10	67176		899763				56332.5				57963.1				67013
2020-05-11	70768		910408				62145.3				63110.3				71463
2020-05-12	74330		921178				68469				68633.3				75809
2020-05-13	78056		932076				75336.9				74551.5				80043
2020-05-14	82047		943103				82783.2				80884.8				84332
2020-05-15	85855		954260				90842.7				87653.3				88878
2020-05-16	90649		965549				99550.8				94877.2				93340
2020-05-17	95698		976972				108943				102577				98280
2020-05-18	100326		988530				119056				110774				103548
2020-05-19	106480		1.00022e+06				129926				119488				108651
2020-05-20	112200		1.01206e+06				141589				128740				114461
2020-05-21	118223		1.02403e+06				154080				138551				120420
2020-05-22	124759		1.03615e+06				167436				148941				126579
2020-05-23	131424		1.0484e+06				181690				159931				133079
2020-05-24	138537		1.06081e+06				196878				171541				139912
2020-05-25	144951		1.07336e+06				213031				183790				147125
2020-05-26	150858		1.08605e+06				230181				196699				154124
2020-05-27	158104		1.0989e+06				248359				210285				160780
2020-05-28	165358		1.1119e+06				267592				224569				168125
2020-05-29	173496		1.12506e+06				287907				239567				175830
2020-05-30	181860		1.13837e+06				309328				255296				184068
2020-05-31	190649		1.15183e+06				331878				271774				192575
2020-06-01	198372		1.16546e+06				355576				289017				201493
2020-06-02	207187		1.17925e+06				380438				307038				209982
2020-06-03	216876		1.1932e+06				406480				325852				218970
2020-06-04	226723		1.20732e+06				433712				345472				228733
2020-06-05	236195		1.2216e+06				462142				365911				238916
2020-06-06	246603		1.23605e+06				491778				387179				248942
2020-06-07	257485		1.25067e+06				522619				409287				259498
2020-06-08	266021		1.26547e+06				554665				432243				270656
2020-06-09	276002		1.28044e+06				587913				456055				280654
2020-06-10	287158		1.29559e+06				622354				480729				291015
2020-06-11	298293		1.31092e+06				657978				506271				302330
2020-06-12	309599		1.32642e+06				694770				532685				314011
2020-06-13	321638		1.34212e+06				732714				559974				325664
2020-06-14	333043		1.35799e+06				771788				588138				337755
2020-06-15	343075		1.37406e+06				811971				617179				349767
2020-06-16	354161		1.39032e+06				853236				647095				360918
2020-06-17	367269		1.40676e+06				895553				677884				372346
2020-06-18	381098		1.42341e+06				938891				709542				385078
2020-06-19	395838		1.44024e+06				983215				742064				398658
2020-06-20	411753		1.45728e+06				1.02849e+06				775444				412827
2020-06-21	426904		1.47452e+06				1.07468e+06				809674				427884
2020-06-22	440464		1.49197e+06				1.12173e+06				844746				443100
2020-06-23	456120		1.50962e+06				1.16962e+06				880650				457587
2020-06-24	472988		1.52748e+06				1.21828e+06				917374				473109
2020-06-25	491193		1.54555e+06				1.26769e+06				954906				489980
2020-06-26	509448		1.56383e+06				1.31778e+06				993234				508113
2020-06-27	529590		1.58233e+06				1.36852e+06				1.03234e+06				526662
2020-06-28	549200		1.60105e+06				1.41984e+06				1.07221e+06				546576
2020-06-29	567539		1.61999e+06				1.47172e+06				1.11283e+06				566999
2020-06-30	585795		1.63916e+06				1.52408e+06				1.15418e+06				587022
2020-07-01	605224		1.65855e+06				1.57688e+06				1.19625e+06				606938
2020-07-02	627171		1.67817e+06				1.63007e+06				1.239e+06				627736
2020-07-03	649889		1.69803e+06				1.68361e+06				1.28243e+06				650362
2020-07-04	673907		1.71811e+06				1.73743e+06				1.32651e+06				674011
2020-07-05	697849		1.73844e+06				1.79149e+06				1.37122e+06				698632
2020-07-06	720349		1.75901e+06				1.84573e+06				1.41654e+06				723644
2020-07-07	743496		1.77982e+06				1.90011e+06				1.46244e+06				748129
2020-07-08	769057		1.80087e+06				1.95459e+06				1.5089e+06				772858
2020-07-09	794847		1.82218e+06				2.0091e+06				1.5559e+06				799196
2020-07-10	822609		1.84373e+06				2.06361e+06				1.60342e+06				826299
2020-07-11	850366		1.86555e+06				2.11807e+06				1.65142e+06				854557
2020-07-12	879472		1.88762e+06				2.17244e+06				1.69988e+06				883247
2020-07-13	907650		1.90995e+06				2.22667e+06				1.74878e+06				912956
2020-07-14	937567		1.93254e+06				2.28071e+06				1.7981e+06				942585
2020-07-15	970174		1.9554e+06				2.33454e+06				1.8478e+06				973234
2020-07-16	1005642		1.97854e+06				2.38811e+06				1.89785e+06				1005849
2020-07-17	1040462		2.00194e+06				2.44138e+06				1.94825e+06				1040895
2020-07-18	1077873		2.02563e+06				2.49432e+06				1.99895e+06				1076460
2020-07-19	1118108		2.04959e+06				2.54689e+06				2.04993e+06				1113718
2020-07-20	1154914		2.07384e+06				2.59906e+06				2.10117e+06				1153580
2020-07-21	1194084		2.09837e+06				2.65081e+06				2.15263e+06				1192903
2020-07-22	1239685		2.1232e+06				2.70209e+06				2.2043e+06				1233360
2020-07-23	1288128		2.14832e+06				2.75289e+06				2.25615e+06				1278273
2020-07-24	1337016		2.17373e+06				2.80318e+06				2.30815e+06				1327017
2020-07-25	1387088		2.19945e+06				2.85293e+06				2.36028e+06				1377248
2020-07-26	1436020		2.22547e+06				2.90213e+06				2.41251e+06				1428912
2020-07-27	1482504		2.2518e+06				2.95074e+06				2.46482e+06				1481263
2020-07-28	1532135		2.27844e+06				2.99876e+06				2.51718e+06				1532899
2020-07-29	1584614		2.30539e+06				3.04616e+06				2.56957e+06				1586310
2020-07-30	1639582		2.33266e+06				3.09292e+06				2.62197e+06				1642344
2020-07-31	1697068		2.36026e+06				3.13904e+06				2.67435e+06				1700674
2020-08-01	1752185		2.38818e+06				3.1845e+06				2.72669e+06				1760904
2020-08-02	1804857		2.41644e+06				3.22928e+06				2.77898e+06				1820467
2020-08-03	1855345		2.44502e+06				3.27339e+06				2.83117e+06				1878323
2020-08-04	1906627		2.47395e+06				3.3168e+06				2.88327e+06				1934306
2020-08-05	1963253		2.50322e+06				3.35951e+06				2.93524e+06				1990078
2020-08-06	2025423		2.53283e+06				3.40151e+06				2.98706e+06				2048496
2020-08-07	2086878		2.5628e+06				3.4428e+06				3.03872e+06				2110461
2020-08-08	2152034		2.59311e+06				3.48338e+06				3.0902e+06				2172688
2020-08-09	2214151		2.62379e+06				3.52324e+06				3.14148e+06				2236504
2020-08-10	2267167		2.65483e+06				3.56237e+06				3.19254e+06				2299558
2020-08-11	2328419		2.68624e+06				3.60078e+06				3.24336e+06				2357374
2020-08-12	2395485		2.71802e+06				3.63847e+06				3.29393e+06				2417817
2020-08-13	2459626		2.75017e+06				3.67544e+06				3.34423e+06				2483020
2020-08-14	2525236		2.78271e+06				3.71169e+06				3.39425e+06				2548129
2020-08-15	2589222		2.81563e+06				3.74721e+06				3.44397e+06				2612971
2020-08-16	2647318		2.84894e+06				3.78203e+06				3.49338e+06				2677377
2020-08-17	2701616		2.88264e+06				3.81613e+06				3.54246e+06				2738840
2020-08-18	2766640		2.91675e+06				3.84952e+06				3.5912e+06				2796930
2020-08-19	2835836		2.95125e+06				3.88221e+06				3.63959e+06				2859746
2020-08-20	2904354		2.98617e+06				3.91421e+06				3.68762e+06				2926814
2020-08-21	2973383		3.02149e+06				3.94551e+06				3.73528e+06				2994310
2020-08-22	3043450		3.05724e+06				3.97613e+06				3.78254e+06				3061573
2020-08-23	3105199		3.09341e+06				4.00607e+06				3.82942e+06				3130087
2020-08-24	3164895		3.13e+06				4.03535e+06				3.87589e+06				3195078
2020-08-25	3231768		3.16703e+06				4.06396e+06				3.92195e+06				3257617
2020-08-26	3307763		3.2045e+06				4.09192e+06				3.96758e+06				3323503
2020-08-27	3384590		3.24241e+06				4.11924e+06				4.01279e+06				3395889
2020-08-28	3461247		3.28077e+06				4.14592e+06				4.05756e+06				3470607
2020-08-29	3539726		3.31958e+06				4.17197e+06				4.10189e+06				3545532
2020-08-30	3619187		3.35885e+06				4.19741e+06				4.14576e+06				3622136
2020-08-31	3687953		3.39859e+06				4.22223e+06				4.18919e+06				3701016
2020-09-01	3766121		3.4388e+06				4.24646e+06				4.23215e+06				3775198
2020-09-02	3848981		3.47948e+06				4.2701e+06				4.27464e+06				3853000
2020-09-03	3933137		3.52064e+06				4.29316e+06				4.31667e+06				3935677
2020-09-04	4020252		3.56229e+06				4.31566e+06				4.35822e+06				4021060
2020-09-05	4110852		3.60444e+06				4.33759e+06				4.39929e+06				4108241
2020-09-06	4202577		3.64708e+06				4.35898e+06				4.43989e+06				4198670
2020-09-07	4277592		3.69022e+06				4.37982e+06				4.48e+06				4291658
2020-09-08	4367447		3.73388e+06				4.40014e+06				4.51962e+06				4376163
2020-09-09	4462983		3.77805e+06				4.41995e+06				4.55876e+06				4466101
2020-09-10	4559745		3.82275e+06				4.43924e+06				4.59741e+06				4562517
2020-09-11	4657400		3.86797e+06				4.45804e+06				4.63557e+06				4661892
2020-09-12	4751814		3.91373e+06				4.47635e+06				4.67324e+06				4761276
2020-09-13	4845034		3.96003e+06				4.49418e+06				4.71042e+06				4859639
2020-09-14	4926947		4.00688e+06				4.51154e+06				4.74711e+06				4957557
2020-09-15	5018045		4.05429e+06				4.52845e+06				4.7833e+06				5048872
2020-09-16	5115905		4.10225e+06				4.54491e+06				4.81901e+06				5142844
2020-09-17	5212692		4.15078e+06				4.56094e+06				4.85422e+06				5241688
2020-09-18	5305665		4.19989e+06				4.57653e+06				4.88895e+06				5341135
2020-09-19	5398239		4.24957e+06				4.59171e+06				4.92319e+06				5437139
2020-09-20	5485634		4.29985e+06				4.60648e+06				4.95694e+06				5531728
2020-09-21	5560127		4.35071e+06				4.62085e+06				4.99021e+06				5623300
2020-09-22	5643489		4.40219e+06				4.63483e+06				5.023e+06				5705955
2020-09-23	5730192		4.45426e+06				4.64843e+06				5.0553e+06				5789826
2020-09-24	5816113		4.50696e+06				4.66166e+06				5.08713e+06				5876048
2020-09-25	5901830		4.56028e+06				4.67453e+06				5.11848e+06				5961708
2020-09-26	5990589		4.61423e+06				4.68704e+06				5.14936e+06				6045435
2020-09-27	6073359		4.66882e+06				4.69921e+06				5.17977e+06				6130058
2020-09-28	6143027		4.72405e+06				4.71104e+06				5.20972e+06				6212033
2020-09-29	6223527		4.77994e+06				4.72254e+06				5.2392e+06				6285519
2020-09-30	6310275		4.83649e+06				4.73372e+06				5.26822e+06				6361627
2020-10-01	6392059		4.8937e+06				4.74459e+06				5.29679e+06				6442678
2020-10-02	6471942		4.9516e+06				4.75515e+06				5.3249e+06				6522447
2020-10-03	6547422		5.01018e+06				4.76542e+06				5.35257e+06				6599457
2020-10-04	6622192		5.06945e+06				4.77539e+06				5.37979e+06				6673826
2020-10-05	6682322		5.12942e+06				4.78509e+06				5.40657e+06				6747533
2020-10-06	6754191		5.19011e+06				4.79451e+06				5.43292e+06				6812819
2020-10-07	6833000		5.25151e+06				4.80367e+06				5.45883e+06				6881174
2020-10-08	6903797		5.31363e+06				4.81256e+06				5.48431e+06				6954648
2020-10-09	6977102		5.3765e+06				4.8212e+06				5.50938e+06				7025453
2020-10-10	7051543		5.4401e+06				4.82959e+06				5.53402e+06				7095149
2020-10-11	7119309		5.50446e+06				4.83775e+06				5.55825e+06				7165853
2020-10-12	7173571		5.56958e+06				4.84567e+06				5.58207e+06				7234079
2020-10-13	7237288		5.63547e+06				4.85336e+06				5.60548e+06				7293384
2020-10-14	7305099		5.70214e+06				4.86083e+06				5.62849e+06				7354816
2020-10-15	7368540		5.7696e+06				4.86809e+06				5.65111e+06				7419946
2020-10-16	7430844		5.83785e+06				4.87513e+06				5.67334e+06				7483494
2020-10-17	7492737		5.90692e+06				4.88197e+06				5.69518e+06				7544498
2020-10-18	7549256		5.9768e+06				4.88862e+06				5.71664e+06				7604810
2020-10-19	7594762		6.04751e+06				4.89507e+06				5.73772e+06				7662377
2020-10-20	7649110		6.11905e+06				4.90133e+06				5.75844e+06				7712390
2020-10-21	7705374		6.19144e+06				4.90741e+06				5.77878e+06				7764369
2020-10-22	7759745		6.26469e+06				4.91332e+06				5.79877e+06				7818455
2020-10-23	7813676		6.3388e+06				4.91905e+06				5.81839e+06				7871602
2020-10-24	7864042		6.41379e+06				4.92461e+06				5.83767e+06				7923040
2020-10-25	7909964		6.48967e+06				4.93001e+06				5.85659e+06				7972340
2020-10-26	7945983		6.56644e+06				4.93526e+06				5.87518e+06				8018658
2020-10-27	7989019		6.64413e+06				4.94035e+06				5.89343e+06				8058240
2020-10-28	8039207		6.72273e+06				4.94529e+06				5.91134e+06				8099179
2020-10-29	8087972		6.80226e+06				4.95008e+06				5.92893e+06				8144387
2020-10-30	8136089		6.88274e+06				4.95473e+06				5.9462e+06				8189979
2020-10-31	8183317		6.96416e+06				4.95925e+06				5.96315e+06				8234216
2020-11-01	8229245		7.04655e+06				4.96363e+06				5.97978e+06				8277868
2020-11-02	8266837		7.12991e+06				4.96788e+06				5.99611e+06				8321335
2020-11-03	8312864		7.21426e+06				4.97201e+06				6.01213e+06				8360444
2020-11-04	8363329		7.29961e+06				4.97602e+06				6.02785e+06				8402414
2020-11-05	8410957		7.38597e+06				4.9799e+06				6.04328e+06				8448290
2020-11-06	8460974		7.47334e+06				4.98367e+06				6.05842e+06				8494177
2020-11-07	8507127		7.56176e+06				4.98733e+06				6.07327e+06				8540666
2020-11-08	8553834		7.65122e+06				4.99088e+06				6.08784e+06				8586200
2020-11-09	8590953		7.74173e+06				4.99433e+06				6.10214e+06				8632286
2020-11-10	8635677		7.83332e+06				4.99767e+06				6.11616e+06				8673408
2020-11-11	8683962		7.92599e+06				5.00091e+06				6.12992e+06				8717126
2020-11-12	8728547		8.01976e+06				5.00406e+06				6.14342e+06				8764158
2020-11-13	8773167		8.11463e+06				5.00711e+06				6.15665e+06				8810308
2020-11-14	8814859		8.21063e+06				5.01008e+06				6.16963e+06				8855274
2020-11-15	8845540		8.30777e+06				5.01295e+06				6.18237e+06				8898665
2020-11-16	8874149		8.40605e+06				5.01574e+06				6.19485e+06				8935167
2020-11-17	8912697		8.5055e+06				5.01844e+06				6.2071e+06				8967803
2020-11-18	8958063		8.60612e+06				5.02106e+06				6.21911e+06				9004628
2020-11-19	9004248		8.70794e+06				5.02361e+06				6.23088e+06				9046503
2020-11-20	9050531		8.81095e+06				5.02608e+06				6.24242e+06				9089263
2020-11-21	9095832		8.91519e+06				5.02847e+06				6.25374e+06				9131469
2020-11-22	9140236		9.02066e+06				5.03079e+06				6.26484e+06				9173638
2020-11-23	9177677		9.12738e+06				5.03305e+06				6.27572e+06				9216058
2020-11-24	9221922		9.23536e+06				5.03523e+06				6.28639e+06				9255126
2020-11-25	9266621		9.34462e+06				5.03735e+06				6.29685e+06				9296768
2020-11-26	9309795		9.45517e+06				5.03941e+06				6.3071e+06				9340216
2020-11-27	9351148		9.56702e+06				5.0414e+06				6.31715e+06				9383496
2020-11-28	9392963		9.6802e+06				5.04334e+06				6.327e+06				9425325
2020-11-29	9431999		9.79472e+06				5.04521e+06				6.33666e+06				9467367
2020-11-30	9463178		9.9106e+06				5.04703e+06				6.34612e+06				9508251
2020-12-01	9499652		1.00278e+07				5.0488e+06				6.35539e+06				9543977
2020-12-02	9535158		1.01465e+07				5.05051e+06				6.36449e+06				9580732
2020-12-03	9571732		1.02665e+07				5.05217e+06				6.37339e+06				9617586
2020-12-04	9608443		1.0388e+07				5.05378e+06				6.38213e+06				9654548
2020-12-05	9644453		1.05109e+07				5.05534e+06				6.39068e+06				9690827
2020-12-06	9677631		1.06352e+07				5.05685e+06				6.39907e+06				9726480
2020-12-07	9703858		1.0761e+07				5.05832e+06				6.40728e+06				9760213
2020-12-08	9735941		1.08883e+07				5.05975e+06				6.41534e+06				9789200
2020-12-09	9767578		1.10172e+07				5.06113e+06				6.42323e+06				9819600
2020-12-10	9796989		1.11475e+07				5.06247e+06				6.43096e+06				9850468
2020-12-11	9826950		1.12794e+07				5.06377e+06				6.43853e+06				9879822
2020-12-12	9857304		1.14128e+07				5.06503e+06				6.44595e+06				9908262
2020-12-13	9884640		1.15478e+07				5.06625e+06				6.45322e+06				9936812
2020-12-14	9906581		1.16844e+07				5.06743e+06				6.46035e+06				9963823
2020-12-15	9932832		1.18227e+07				5.06858e+06				6.46733e+06				9987097
2020-12-16	9951004		1.19625e+07				5.0697e+06				6.47417e+06				10011312
2020-12-17	9977758		1.21041e+07				5.07078e+06				6.48086e+06				10031644
2020-12-18	10004749		1.22473e+07				5.07183e+06				6.48743e+06				10054660
2020-12-19	10031583		1.23921e+07				5.07284e+06				6.49386e+06				10078790
2020-12-20	10056172		1.25387e+07				5.07383e+06				6.50015e+06				10103148
2020-12-21		1.25577e+07	1.26871e+07	1.28175e+07		5.05292e+06	5.07478e+06	5.09674e+06		6.48253e+06	6.50632e+06	6.5302e+06		1.01237e+07	1.0131e+07	1.01418e+07
2020-12-22		1.27061e+07	1.28372e+07	1.29694e+07		5.05385e+06	5.07571e+06	5.09766e+06		6.48858e+06	6.51237e+06	6.53623e+06		1.01377e+07	1.01527e+07	1.01756e+07
2020-12-23		1.28562e+07	1.2989e+07	1.3123e+07		5.05476e+06	5.07661e+06	5.09855e+06		6.4945e+06	6.51828e+06	6.54215e+06		1.01507e+07	1.01739e+07	1.02098e+07
2020-12-24		1.3008e+07	1.31427e+07	1.32785e+07		5.05563e+06	5.07748e+06	5.09942e+06		6.50031e+06	6.52408e+06	6.54794e+06		1.0163e+07	1.01946e+07	1.02446e+07
2020-12-25		1.31617e+07	1.32982e+07	1.34358e+07		5.05648e+06	5.07833e+06	5.10026e+06		6.50599e+06	6.52976e+06	6.55361e+06		1.01748e+07	1.02149e+07	1.02796e+07
2020-12-26		1.33172e+07	1.34555e+07	1.3595e+07		5.05731e+06	5.07915e+06	5.10107e+06		6.51156e+06	6.53532e+06	6.55917e+06		1.0186e+07	1.02348e+07	1.03151e+07
2020-12-27		1.34745e+07	1.36147e+07	1.3756e+07		5.05811e+06	5.07994e+06	5.10186e+06		6.51702e+06	6.54077e+06	6.56461e+06		1.01965e+07	1.02544e+07	1.03515e+07
2020-12-28		1.36337e+07	1.37758e+07	1.3919e+07		5.05888e+06	5.08071e+06	5.10263e+06		6.52236e+06	6.54611e+06	6.56994e+06		1.02063e+07	1.02736e+07	1.03889e+07
2020-12-29		1.37947e+07	1.39387e+07	1.40839e+07		5.05963e+06	5.08146e+06	5.10337e+06		6.52759e+06	6.55134e+06	6.57516e+06		1.02155e+07	1.02924e+07	1.04276e+07
2020-12-30		1.39577e+07	1.41036e+07	1.42508e+07		5.06036e+06	5.08218e+06	5.10409e+06		6.53272e+06	6.55645e+06	6.58027e+06		1.02239e+07	1.03108e+07	1.04679e+07
2020-12-31		1.41226e+07	1.42705e+07	1.44196e+07		5.06107e+06	5.08288e+06	5.10479e+06		6.53774e+06	6.56147e+06	6.58528e+06		1.02317e+07	1.03289e+07	1.051e+07
2021-01-01		1.42894e+07	1.44393e+07	1.45904e+07		5.06175e+06	5.08357e+06	5.10547e+06		6.54265e+06	6.56638e+06	6.59018e+06		1.02388e+07	1.03467e+07	1.05543e+07
2021-01-02		1.44582e+07	1.46101e+07	1.47633e+07		5.06242e+06	5.08423e+06	5.10612e+06		6.54747e+06	6.57119e+06	6.59498e+06		1.02453e+07	1.03641e+07	1.06011e+07
2021-01-03		1.4629e+07	1.4783e+07	1.49382e+07		5.06306e+06	5.08487e+06	5.10676e+06		6.55218e+06	6.57589e+06	6.59968e+06		1.02512e+07	1.03812e+07	1.06506e+07
2021-01-04		1.48019e+07	1.49579e+07	1.51152e+07		5.06369e+06	5.08549e+06	5.10738e+06		6.5568e+06	6.58051e+06	6.60429e+06		1.02566e+07	1.0398e+07	1.07033e+07

## Sheet: Deaths
Date	Actual Deaths	Exponential				Logistic				Gompertz				ARIMA
		LowerCI	Measured	UpperCI		LowerCI	Measured	UpperCI		LowerCI	Measured	UpperCI		LowerCI	Measured	UpperCI
2020-03-12	1		9366.69				12.7417				6.94283				0.994214
2020-03-13	1		9464.92				13.5325				7.53304				1.97605
2020-03-14	2		9564.18				14.3867				8.18518				2.72297
2020-03-15	2		9664.48				15.3102				8.90607				3.73574
2020-03-16	2		9765.83				16.3091				9.70332				4.57662
2020-03-17	3		9868.24				17.3903				10.5854				5.32941
2020-03-18	3		9971.73				18.5613				11.5616				6.3659
2020-03-19	4		10076.3				19.8306				12.6423				7.25477
2020-03-20	4		10182				21.207				13.8392				8.39033
2020-03-21	4		10288.8				22.7006				15.165				9.34648
2020-03-22	7		10396.7				24.3223				16.6339				10.1836
2020-03-23	9		10505.7				26.0841				18.2616				11.867
2020-03-24	10		10615.9				27.9993				20.0654				13.8899
2020-03-25	11		10727.2				30.0821				22.0645				15.8128
2020-03-26	16		10839.7				32.3486				24.2801				17.668
2020-03-27	19		10953.4				34.8161				26.7357				20.6827
2020-03-28	24		11068.2				37.5038				29.457				23.97
2020-03-29	27		11184.3				40.4325				32.4723				28.0686
2020-03-30	41		11301.6				43.6253				35.813				32.106
2020-03-31	47		11420.1				47.1074				39.5132				39.1298
2020-04-01	53		11539.9				50.9064				43.6107				46.1885
2020-04-02	69		11660.9				55.0525				48.1467				53.2713
2020-04-03	83		11783.2				59.5791				53.1664				63.255
2020-04-04	96		11906.8				64.5224				58.7192				74.888
2020-04-05	118		12031.6				69.9221				64.8589				87.4061
2020-04-06	134		12157.8				75.8217				71.6443				103.165
2020-04-07	161		12285.3				82.2688				79.1394				119.519
2020-04-08	181		12414.1				89.3153				87.4139				139.533
2020-04-09	227		12544.3				97.0178				96.543				160.119
2020-04-10	249		12675.9				105.438				106.609				188.354
2020-04-11	290		12808.8				114.644				117.699				215.2
2020-04-12	332		12943.1				124.709				129.911				246.904
2020-04-13	359		13078.9				135.712				143.346				282.447
2020-04-14	396		13216				147.742				158.115				315.905
2020-04-15	423		13354.6				160.891				174.338				351.203
2020-04-16	449		13494.7				175.262				192.143				384.498
2020-04-17	487		13636.2				190.967				211.667				416.109
2020-04-18	522		13779.2				208.125				233.055				450.405
2020-04-19	560		13923.7				226.867				256.463				485.663
2020-04-20	593		14069.7				247.332				282.059				522.532
2020-04-21	646		14217.3				269.672				310.017				558.914
2020-04-22	682		14366.4				294.05				340.525				601.014
2020-04-23	722		14517				320.64				373.782				641.942
2020-04-24	781		14669.3				349.63				409.995				683.377
2020-04-25	825		14823.1				381.222				449.385				730.878
2020-04-26	881		14978.6				415.632				492.184				778.116
2020-04-27	939		15135.6				453.088				538.633				828.919
2020-04-28	1008		15294.4				493.837				588.989				882.849
2020-04-29	1079		15454.8				538.14				643.515				942.283
2020-04-30	1154		15616.8				586.274				702.489				1006.24
2020-05-01	1231		15780.6				638.532				766.199				1074.6
2020-05-02	1323		15946.1				695.227				834.943				1146.68
2020-05-03	1463		16113.3				756.686				909.029				1225.87
2020-05-04	1566		16282.3				823.255				988.778				1323.6
2020-05-05	1694		16453.1				895.298				1074.52				1424.21
2020-05-06	1785		16625.6				973.196				1166.58				1534.38
2020-05-07	1889		16800				1057.35				1265.32				1639.58
2020-05-08	1986		16976.2				1148.17				1371.09				1745.67
2020-05-09	2101		17154.2				1246.09				1484.24				1850.12
2020-05-10	2213		17334.1				1351.56				1605.15				1959.11
2020-05-11	2294		17515.9				1465.05				1734.18				2070.35
2020-05-12	2414		17699.6				1587.04				1871.72				2172.8
2020-05-13	2551		17885.2				1718.02				2018.13				2281.92
2020-05-14	2648		18072.7				1858.49				2173.8				2400.81
2020-05-15	2752		18262.3				2008.98				2339.11				2513.89
2020-05-16	2872		18453.8				2170.01				2514.44				2625.36
2020-05-17	3024		18647.3				2342.12				2700.16				2740.81
2020-05-18	3155		18842.9				2525.86				2896.66				2868.62
2020-05-19	3301		19040.5				2721.77				3104.31				2998.83
2020-05-20	3435		19240.2				2930.4				3323.46				3135.35
2020-05-21	3583		19441.9				3152.3				3554.49				3272.51
2020-05-22	3725		19645.8				3388.02				3797.73				3414.5
2020-05-23	3867		19851.8				3638.11				4053.53				3557.97
2020-05-24	4023		20060				3903.11				4322.21				3702.44
2020-05-25	4173		20270.4				4183.53				4604.1				3852
2020-05-26	4346		20483				4479.89				4899.49				4003.21
2020-05-27	4534		20697.8				4792.69				5208.67				4162.67
2020-05-28	4710		20914.8				5122.42				5531.91				4332.46
2020-05-29	4979		21134.2				5469.53				5869.46				4505.81
2020-05-30	5184		21355.8				5834.45				6221.56				4708.78
2020-05-31	5406		21579.8				6217.6				6588.42				4914.15
2020-06-01	5607		21806.1				6619.36				6970.23				5126.46
2020-06-02	5829		22034.8				7040.06				7367.17				5336.96
2020-06-03	6088		22265.8				7480.03				7779.39				5552.85
2020-06-04	6362		22499.4				7939.54				8207.01				5783.75
2020-06-05	6648		22735.3				8418.83				8650.13				6029.75
2020-06-06	6945		22973.7				8918.09				9108.83				6289.99
2020-06-07	7206		23214.7				9437.47				9583.16				6563.57
2020-06-08	7477		23458.1				9977.1				10073.2				6835.17
2020-06-09	7749		23704.1				10537				10578.8				7108.61
2020-06-10	8107		23952.7				11117.3				11100.1				7383.63
2020-06-11	8501		24203.9				11717.8				11637				7685.72
2020-06-12	8889		24457.7				12338.5				12189.4				8017.68
2020-06-13	9198		24714.2				12979.3				12757.2				8369.1
2020-06-14	9522		24973.4				13640				13340.3				8709.13
2020-06-15	9918		25235.3				14320.4				13938.5				9046.32
2020-06-16	11922		25499.9				15020.2				14551.7				9403.83
2020-06-17	12263		25767.4				15739.1				15179.7				10139.1
2020-06-18	12606		26037.6				16476.7				15822.1				10737.2
2020-06-19	12970		26310.6				17232.6				16478.9				11250.2
2020-06-20	13278		26586.6				18006.4				17149.7				11716.1
2020-06-21	13704		26865.4				18797.5				17834.2				12131.4
2020-06-22	14016		27147.1				19605.5				18532.1				12552.5
2020-06-23	14484		27431.8				20429.7				19243.1				12939.9
2020-06-24	14908		27719.5				21269.5				19966.8				13354.4
2020-06-25	15309		28010.2				22124.4				20702.9				13774.3
2020-06-26	15690		28303.9				22993.5				21450.9				14190.8
2020-06-27	16104		28600.8				23876.3				22210.5				14598.3
2020-06-28	16488		28900.7				24772				22981.3				15010.4
2020-06-29	16905		29203.8				25679.8				23762.8				15416
2020-06-30	17411		29510				26599				24554.6				15827.7
2020-07-01	17849		29819.5				27528.8				25356.2				16270.6
2020-07-02	18227		30132.2				28468.3				26167.2				16714.5
2020-07-03	18671		30448.2				29416.8				26987.1				17139.6
2020-07-04	19282		30767.5				30373.5				27815.4				17573.2
2020-07-05	19703		31090.2				31337.4				28651.7				18062
2020-07-06	20176		31416.2				32307.9				29495.4				18531.6
2020-07-07	20655		31745.7				33283.9				30346				19005
2020-07-08	21147		32078.6				34264.8				31203.1				19482.7
2020-07-09	21626		32415				35249.6				32066.1				19967.7
2020-07-10	22146		32755				36237.6				32934.6				20453.4
2020-07-11	22689		33098.5				37228				33808				20952.6
2020-07-12	23189		33445.6				38219.8				34685.9				21468.1
2020-07-13	23730		33796.3				39212.4				35567.7				21981.5
2020-07-14	24317		34150.8				40205				36452.9				22506.3
2020-07-15	24931		34508.9				41196.8				37341.1				23053.2
2020-07-16	25611		34870.8				42187				38231.8				23623.7
2020-07-17	26287		35236.5				43175				39124.4				24230.6
2020-07-18	26830		35606				44160				40018.5				24862
2020-07-19	27505		35979.4				45141.3				40913.7				25467.8
2020-07-20	28101		36356.7				46118.4				41809.4				26098.1
2020-07-21	28772		36738				47090.5				42705.3				26720.5
2020-07-22	29902		37123.3				48057.1				43600.8				27361.1
2020-07-23	30657		37512.6				49017.5				44495.5				28144.4
2020-07-24	31420		37906				49971.3				45389.1				28922.1
2020-07-25	32123		38303.5				50917.8				46281				29698.6
2020-07-26	32827		38705.2				51856.5				47170.9				30454.9
2020-07-27	33469		39111.1				52787.1				48058.3				31197.9
2020-07-28	34243		39521.3				53709				48943				31911.5
2020-07-29	35018		39935.7				54621.8				49824.5				32647.3
2020-07-30	35802		40354.6				55525				50702.4				33398.6
2020-07-31	36566		40777.8				56418.4				51576.5				34163.5
2020-08-01	37420		41205.4				57301.6				52446.3				34931.5
2020-08-02	38180		41637.5				58174.2				53311.6				35729.5
2020-08-03	38986		42074.2				59036				54172				36518.9
2020-08-04	39835		42515.4				59886.6				55027.2				37317
2020-08-05	40754		42961.3				60725.9				55877				38134.4
2020-08-06	41653		43411.8				61553.6				56721				38986.7
2020-08-07	42589		43867.1				62369.4				57559.1				39857.2
2020-08-08	43464		44327.1				63173.3				58390.8				40751.7
2020-08-09	44477		44792				63965				59216.1				41643.7
2020-08-10	45364		45261.7				64744.4				60034.7				42576.7
2020-08-11	46199		45736.4				65511.5				60846.4				43498.8
2020-08-12	47149		46216				66266				61650.9				44396.7
2020-08-13	48155		46700.7				67008				62448.1				45314.5
2020-08-14	49144		47190.4				67737.3				63237.7				46263.5
2020-08-15	50096		47685.3				68453.9				64019.7				47228.7
2020-08-16	51048		48185.4				69157.8				64793.9				48193.6
2020-08-17	51928		48690.7				69849				65560.1				49158.2
2020-08-18	53027		49201.4				70527.5				66318.2				50099.4
2020-08-19	54006		49717.3				71193.3				67068.1				51092.9
2020-08-20	54987		50238.7				71846.4				67809.6				52085.7
2020-08-21	55940		50765.6				72486.8				68542.6				53078.6
2020-08-22	56858		51298				73114.7				69267.1				54062.7
2020-08-23	57704		51835.9				73730.1				69983				55029.5
2020-08-24	58558		52379.5				74333.1				70690.2				55961.2
2020-08-25	59624		52928.8				74923.7				71388.6				56871.7
2020-08-26	60641		53483.9				75502.1				72078.1				57833.6
2020-08-27	61707		54044.8				76068.3				72758.8				58816.6
2020-08-28	62726		54611.6				76622.5				73430.6				59829.2
2020-08-29	63669		55184.3				77164.8				74093.4				60847.7
2020-08-30	64629		55763				77695.3				74747.2				61846
2020-08-31	65445		56347.8				78214.2				75392				62836
2020-09-01	66337		56938.7				78721.6				76027.9				63773.2
2020-09-02	67250		57535.8				79217.7				76654.7				64699.7
2020-09-03	68229		58139.2				79702.5				77272.5				65625.7
2020-09-04	69179		58748.9				80176.3				77881.3				66571.9
2020-09-05	70095		59365				80639.1				78481.1				67523.2
2020-09-06	71100		59987.6				81091.3				79072				68467
2020-09-07	72229		60616.7				81532.9				79653.9				69433.6
2020-09-08	73336		61252.4				81964				80226.9				70454
2020-09-09	74504		61894.7				82385				80791.1				71505.1
2020-09-10	75717		62543.8				82795.8				81346.4				72596.5
2020-09-11	76919		63199.7				83196.8				81892.9				73729.5
2020-09-12	78030		63862.5				83588.1				82430.7				74888.3
2020-09-13	79170		64532.3				83969.8				82959.8				76036
2020-09-14	80224		65209				84342.1				83480.3				77185.4
2020-09-15	81505		65892.9				84705.3				83992.2				78308.4
2020-09-16	82645		66583.9				85059.4				84495.7				79484.3
2020-09-17	83820		67282.2				85404.7				84990.7				80652.9
2020-09-18	85041		67987.7				85741.3				85477.3				81827.8
2020-09-19	86190		68700.7				86069.4				85955.7				83021.3
2020-09-20	87325		69421.2				86389.2				86425.8				84204.9
2020-09-21	88381		70149.2				86700.8				86887.8				85377.3
2020-09-22	89466		70884.9				87004.4				87341.8				86516.5
2020-09-23	90589		71628.3				87300.2				87787.8				87642.6
2020-09-24	91733		72379.4				87588.4				88225.9				88771.8
2020-09-25	92826		73138.5				87869				88656.2				89909.8
2020-09-26	93950		73905.5				88142.4				89078.8				91037.6
2020-09-27	94990		74680.5				88408.6				89493.7				92168.3
2020-09-28	95765		75463.7				88667.7				89901.2				93274.2
2020-09-29	96943		76255.1				88920.1				90301.2				94273.4
2020-09-30	98122		77054.8				89165.8				90693.8				95331.3
2020-10-01	99221		77862.9				89404.9				91079.2				96430.6
2020-10-02	100289		78679.4				89637.6				91457.4				97534
2020-10-03	101226		79504.6				89864.2				91828.6				98630.1
2020-10-04	102129		80338.3				90084.6				92192.8				99678.8
2020-10-05	103015		81180.8				90299.1				92550.1				100684
2020-10-06	104005		82032.2				90507.8				92900.6				101655
2020-10-07	104968		82892.5				90710.9				93244.5				102636
2020-10-08	105935		83761.8				90908.4				93581.8				103615
2020-10-09	106864		84640.2				91100.6				93912.5				104594
2020-10-10	108371		85527.8				91287.5				94236.9				105561
2020-10-11	108598		86424.8				91469.2				94555				106517
2020-10-12	109308		87331.1				91646				94866.9				107430
2020-10-13	110035		88246.9				91818				95172.6				108281
2020-10-14	110725		89172.4				91985.2				95472.4				109094
2020-10-15	111607		90107.5				92147.7				95766.2				109872
2020-10-16	112447		91052.5				92305.8				96054.2				110685
2020-10-17	113479		92007.4				92459.5				96336.5				111510
2020-10-18	114061		92972.3				92608.9				96613.2				112401
2020-10-19	114650		93947.3				92754.1				96884.3				113191
2020-10-20	115364		94932.5				92895.3				97149.9				113918
2020-10-21	116065		95928.1				93032.5				97410.2				114644
2020-10-22	116751		96934.1				93165.9				97665.3				115366
2020-10-23	117406		97950.6				93295.5				97915.1				116079
2020-10-24	117984		98977.9				93421.5				98159.9				116777
2020-10-25	118467		100016				93544				98399.7				117440
2020-10-26	118952		101065				93662.9				98634.5				118045
2020-10-27	119463		102125				93778.6				98864.6				118615
2020-10-28	119978		103196				93890.9				99089.9				119168
2020-10-29	120540		104278				94000.1				99310.5				119712
2020-10-30	121090		105371				94106.1				99526.6				120264
2020-10-31	121559		106476				94209.2				99738.2				120819
2020-11-01	122050		107593				94309.3				99945.4				121349
2020-11-02	122548		108721				94406.6				100148				121869
2020-11-03	123058		109862				94501.1				100347				122385
2020-11-04	123765		111014				94592.9				100541				122902
2020-11-05	124437		112178				94682				100732				123478
2020-11-06	125014		113354				94768.6				100918				124087
2020-11-07	125571		114543				94852.8				101100				124688
2020-11-08	126062		115744				94934.5				101279				125279
2020-11-09	126512		116958				95013.9				101454				125840
2020-11-10	127023		118185				95091				101625				126367
2020-11-11	127573		119424				95165.8				101792				126893
2020-11-12	128117		120676				95238.5				101956				127428
2020-11-13	128634		121942				95309.1				102117				127969
2020-11-14	129084		123221				95377.7				102273				128506
2020-11-15	129518		124513				95444.3				102427				129017
2020-11-16	129969		125819				95509				102577				129506
2020-11-17	130441		127138				95571.8				102724				129985
2020-11-18	131027		128472				95632.8				102868				130465
2020-11-19	131609		129819				95692				103009				130980
2020-11-20	132173		131180				95749.5				103147				131518
2020-11-21	132672		132556				95805.3				103281				132067
2020-11-22	133182		133946				95859.5				103413				132603
2020-11-23	133663		135351				95912.2				103542				133134
2020-11-24	134152		136770				95963.3				103668				133651
2020-11-25	134670		138205				96012.9				103792				134163
2020-11-26	135161		139654				96061.1				103913				134679
2020-11-27	135647		141118				96107.8				104031				135190
2020-11-28	136142		142598				96153.2				104146				135695
2020-11-29	136586		144094				96197.3				104259				136200
2020-11-30	137068		145605				96240.1				104370				136689
2020-12-01	137569		147132				96281.7				104478				137178
2020-12-02	138095		148675				96322				104583				137673
2020-12-03	138636		150234				96361.2				104687				138181
2020-12-04	139147		151810				96399.2				104788				138702
2020-12-05	139629		153402				96436.1				104887				139222
2020-12-06	140019		155010				96471.9				104983				139733
2020-12-07	140405		156636				96506.6				105078				140207
2020-12-08	140807		158279				96540.4				105171				140655
2020-12-09	141220		159939				96573.2				105261				141090
2020-12-10	141631		161616				96605				105349				141521
2020-12-11	142073		163311				96635.8				105436				141948
2020-12-12	142464		165023				96665.8				105520				142383
2020-12-13	142802		166754				96694.9				105603				142806
2020-12-14	143156		168503				96723.1				105684				143203
2020-12-15	143540		170270				96750.5				105763				143590
2020-12-16	143896		172055				96777.1				105840				143977
2020-12-17	144238		173860				96802.9				105916				144357
2020-12-18	144580		175683				96828				105990				144728
2020-12-19	144922		177525				96852.3				106062				145091
2020-12-20	145252		179387				96875.9				106132				145450
2020-12-21		179549	181268	183001		97101.6	97431.8	97763		107695	108020	108346		145658	145802	145984
2020-12-22		181429	183169	184923		97108.2	97438.3	97769.5		107722	108046	108372		145861	146156	146530
2020-12-23		183328	185090	186865		97114.6	97444.6	97775.7		107748	108072	108398		146061	146513	147089
2020-12-24		185248	187031	188828		97120.7	97450.7	97781.8		107773	108097	108423		146257	146872	147660
2020-12-25		187188	188993	190811		97126.7	97456.7	97787.7		107798	108122	108447		146449	147233	148242
2020-12-26		189148	190975	192815		97132.6	97462.4	97793.4		107822	108146	108471		146638	147597	148836
2020-12-27		191129	192978	194841		97138.2	97468	97798.9		107846	108170	108495		146824	147963	149442
2020-12-28		193130	195001	196887		97143.7	97473.5	97804.3		107869	108193	108518		147008	148331	150059
2020-12-29		195152	197046	198955		97149	97478.7	97809.5		107891	108215	108540		147188	148702	150687
2020-12-30		197196	199113	201044		97154.2	97483.8	97814.6		107913	108237	108562		147366	149075	151327
2020-12-31		199261	201201	203156		97159.2	97488.8	97819.5		107935	108259	108583		147541	149450	151977
2021-01-01		201347	203311	205290		97164	97493.6	97824.3		107956	108280	108604		147714	149828	152638
2021-01-02		203455	205443	207446		97168.8	97498.3	97828.9		107977	108300	108625		147885	150208	153310
2021-01-03		205586	207597	209625		97173.3	97502.8	97833.4		107997	108320	108645		148053	150591	153992
2021-01-04		207739	209775	211826		97177.8	97507.2	97837.7		108016	108340	108664		148220	150976	154685
